# Supplementary material for: Discovery of Novel Biomarker Candidates for Liver Fibrosis in Hepatitis C Patients: A Preliminary Study
Source: PLoS One. 2012 Jun 26;7(6):e39603. doi: 10.1371/journal.pone.0039603 (PMC3383672; doi:10.1371/journal.pone.0039603)
Supplement: Table S1 — Clinical details of all 50 plasma samples. na = not analysed. * = biopsy not performed to indicate Ishak score 0, but these individuals all declared that they had no known pathology and all were fit and well at the time of sampling. Clinical blood measurements not taken at the time of sampling are preceded with the date to show how close this value was measured to the time of sampling. (XLS) [file pone.0039603.s007.xls]

## Sheet: Sheet1
	Table S1
	Clinical details of all 50 plasma samples. na = not analysed. * = biopsy not performed to indicate Ishak score 0, but these individuals all declared that they had no known pathology and all were fit and well at the time of sampling. Clinical blood measurements not taken at the time of sampling are preceded with the date to show how close this value was measured to the time of sampling.
	Sample	Date sample taken	Age at time of sampling	Sex	Ishak fibrosis score (out of 6)	2-DE (Fig S1)	Western blotting (Fig 4)	Alanine aminotransferase (IU/L)	Albumin (g/L)	Alkaline phosphatase (IU/L)	Bilirubin (mmol/L)	Creatinine (mmol/L)	Gamma glutamyl transpeptidase (IU/L)	HCV genotype	INR ratio	Platelet count	Prothrombin time PT (seconds)	Viral load by PCR (IU/ml)	Date of liver biopsy	Number of tracts	Size of the core (mm)	Portal inflammation (out of 4)	Interface hepatitis (out of 4)	Confluent necrosis (out of 6)	Lobular inflammation (out of 4)	Total Ishak grade (out of 18)	MELD score for cirrhotic patients	Child-Pugh for cirrhotic patients	Biopsy report
	C1	2007-12-05	28	F	0*	Normal 1	Lane 1	na	na	na	na	na	na	na	na	na	na	na	na	na	na	na	na	na	na	na			na
	C2	2007-12-05	41	F	0*	Normal 2	Lane 2	na	na	na	na	na	na	na	na	na	na	na	na	na	na	na	na	na	na	na			na
	C3	2007-12-05	47	M	0*	Normal 3	Lane 3	na	na	na	na	na	na	na	na	na	na	na	na	na	na	na	na	na	na	na			na
	C4	2007-12-05	28	M	0*	Normal 4	Lane 4	na	na	na	na	na	na	na	na	na	na	na	na	na	na	na	na	na	na	na			na
	C5	2007-12-05	56	M	0*	Normal 5	na	na	na	na	na	na	na	na	na	na	na	na	na	na	na	na	na	na	na	na			na
	346	2007-12-10	52	M	6	Cirrhosis 1	Lane 15	30/5/08 62	30/5/08 37	30/5/08 310	30/5/08 21	30/5/08 105	129	3	na	30/5/08 225	30/5/08 16.7	na	2003-01-18	12	15	3	3	0	na	na	na	A	HCV cirrhosis
	291	2007-07-23	52	M	6	Cirrhosis 2	Lane 16	8/9/08 195	8/9/08 44	8/9/08 205	8/9/08 11	8/9/08 80	192	3	8/9/08 1.0	8/9/08 80	9/3/09 12.5	na	2002-05-30	na	23	4	4	5	4	17	8	A	Cirrhotic on biopsy at time of sampling and 5 yrs before
	412	2007-08-06	58	M	6	Cirrhosis 3	na	4/8/2008 173	4/8/2008 41	4/8/2008 202	4/8/2008 26	4/8/2008 87	211	na	na	4/8/2008 88	4/8/2008 16.0	na	1996	na	na	na	na	na	na	na	11	A	HCV cirrhosis
	427	2007-11-19	60	M	6	Cirrhosis 4	na	na	na	na	13	na	na	na	na	na	na	na	2007-04-30	na	na	2	2	0	2	6	na	na	The liver biopsy sample showed no evidence of dysplasia or malignancy. The features of early cirrhosis with a background of portal inflammation are in keeping with chronic Hepatitis C infection. SUMMARY: LIVER BIOPSY - CHRONIC HEPATITIS C AND EARLY CIRRHOSIS.
	105	2008-07-07	53	M	6	Cirrhosis 5	na	7/7/08 74	07/07/2008 38	7/7/08 276	7/7/08 27	29/12/08 76	141	3a	na	29/12/08 104	29/12/08 15.3	na	2003	na	na	na	na	na	na	na	11	A	HCV cirrhosis
	197	2007-12-17	46	F	1	na	Lane 5	26/1/09 27	26/1/09 42	26/1/09 163	26/1/09 8	na	199	1	na	26/1/09 322	26/1/09 12.8	na	2007-10-17	9	20	2	0	0	1	3			The liver shows predominantly mild to moderate fatty change with minimal inflammation and fibrosis. The changes are consistent with alcohol or hepatitis C virus infection. SUMMARY: LIVER BIOPSY - CHRONIC HEPATITIS, WITH MINIMAL INFLAMMATION AND FIBROSIS.
	146	2008-07-14	49	M	1	na	Lane 6	14/7/08 96	14/7/08 49	14/07/2008 143	14/7/08 10	24/3/09 98	128	1a	na	14/7/08 203	14/7/08 12.0	14/7/08 5006095	2008-04-22	4	6	1	1	0	0	2			Liver biopsy - chronic hepatitis, minimal inflammation and fibrosis, consistent with hepatitis C virus infection
	267	2008-04-28	58	M	2	na	Lane 7	27/04/2009 203	27/4/09 46	27/04/2009 273	27/4/09 8	27/04/2009 82	48	3a	na	27/04/2009 211	27/4/09 12.0	na	2008-04-02	12	20	1	1	0	1	3			The appearances are consistent with hepatitis C virus infection. A previous biopsy 10 years ago looks similar in terms of fibrosis and inflammation, but shows significantly less fibrosis and inflammation than a biopsy which was taken 6 years ago. SUMMARY: LIVER BIOPSY - CHRONIC HEPATITIS CONSISTENT WITH HEPATITIS C VIRUS INFECTION. MILD INFLAMMATORY ACTIVITY AND MILD FIBROSIS
	446	2008-05-12	42	F	2	na	Lane 8	10/04/2008 17	10/04/2008 38	10/04/2008 127	10/4/08 6	10/04/2008 74	43	1b	na	10/04/2008 184	11/5/09 11.9	26/11/07 363183	2008-03-12	12	8, 3 & 4	2	1	0	0	3			The liver shows mild non specific changes with some portal fibrosis and minimal inflammation. These features would be entirely consistent with hepatitis C virus infection but there is presence of focal nuclear vacuolation. SUMMARY: LIVER BIOPSY - CHRONIC HEPATITIS, MILD INFLAMMATION AND FIBROSIS
	417	2007-09-17	49	M	3	na	Lane 9	23/6/08 31	23/6/08 43	23/6/08 204	23/6/08 7	23/6/08 85	35	na	na	23/6/08 234	23/6/0810.7	23/6/08 6329247	2007-10-16	10	11	2	1	0	1	4			Liver biopsy - chronic hepatitis, moderate inflammation and fibrosis, consistent with hepatitis C virus infection
	440	2008-03-31	46	F	3	na	Lane 10	16/06/2008 61	16/06/2008 42	16/06/2008 191	16/6/08 17	na	22	1b	na	16/06/2008 150	16/06/2008 12.5	31/3/08 15832756	2008-02-26	12	10, 9, 7 & 5	2	1	0	2	5			The liver shows a chronic hepatitis with moderate fibrosis and moderate necroinflammatory activity. The changes would be entirely consistent with hepatitis C virus infection. SUMMARY: CHRONIC HEPATITIS WITH MODERATE FIBROSIS AND MODERATE ACTIVITY. CONSISTENT WITH HCV
	436	2008-02-11	36	M	4	na	Lane 11	8/5/08 49	8/5/08 44	8/5/08 185	8/5/08 21	8/5/08 90	36	3a	na	08/05/2008 101	8/5/08 13.2	11/2/08 15891	2008-01-14	24	13 & 12	3	2	1	2	8			The liver biopsy shows moderate fibrosis and a moderate degree of necro-inflammatory activity secondary to chronic hepatitis C infection. SUMMARY: LIVER BIOPSY - CHRONIC, MODERATELY ACTIVE HEPATITIS C, MODERATE FIBROSIS
	447	2008-05-19	71	M	4	na	Lane 12	19/05/2008 168	19/05/2008 46	19/05/2008 202	19/5/08 13	19/05/2008 96	39	na	na	04/06/2008 143	04/06/08 13.0	19/5/08 201224	2008-01-17	12	12,12 & 7	2	2	0	2	6			The features are in-keeping with chronic hepatitis C infection. There is a mild to moderate amount of active inflammation, with fibrosis. SUMMARY: LIVER CORE BIOPSY: CHRONIC, MODERATELY ACTIVE HEPATITIS C, MODERATE FIBROSIS
	302	2008-01-21	48	F	5	na	Lane 13	20/05/2008 94	20/05/2008 50	1900-10-11	20/5/08 10	20/05/2008 70	na	1b	na	2/9/09 148	2/9/9 11.9	20/05/2008 2336305	2007-12-02	na	12	3	2	0	2	7			Liver biopsy 5/6 fibrosis
	191	2008-05-12	57	M	5	na	Lane 14	12/05/2008 105	12/05/2008 45	12/05/2008 268	12/5/08 7	12/05/2008 107	313	1a	na	12/05/2008 107	12/05/2008 13.3	na	2007-08-23	na	19	2	3	0	1	6			This is an active chronic hepatitis with significant fibrosis in keeping with hepatitis C infection. There is superimposed steatohepatitis, which may have an alternative aetiology, and alcoholic and non-alcoholic causes should be considered. The biopsy has been compared to that taken 5 years ago, and whilst there has been no change in the degree of steatosis, there appears to be progression in th…
	114	2008-01-28	59	F	0	na	na	26/01/2009 31	26/1/09 46	26/01/2009 142	26/1/09 11	na	na	1a	na	26/1/09 262	na	28/1/08 1426439	1998-01-07	na	na	1	1	0	1	3			Liver biopsy 0/6 fibrosis at time of sampling and 2 yrs before. FibroScan in Jan 2012 was 4.4 normal
	171	2008-02-04	45	M	0	na	na	6/10/08 46	6/10/08 46	06/10/2008 209	6/10/08 11	na	25	1a	na	26/4/10 190	na	6/10/08 587000	2007-12-05	9	13	1	0	0	1	2			Minimal non specific changes, consistent with hepatitis C virus infection.
	304	2007-09-17	47	F	0	na	na	12/10/09 19	13/10/2008 45	13/10/2008 132	13/10/08 6	12/10/09 46	21	1a	na	12/10/09 232	na	13/10/08 6732520	2001-09-18	3	10	1	0	0	1	2			Liver biopsy 0/6 fibrosis
	349	2007-12-10	52	M	1	na	na	9/12/08 45	9/12/08 47	9/12/08 142	09/12/2008 9	na	na	1a	na	9/12/08 230	na	na	2010-03-16	na	na	na	na	na	na	6			Liver biopsy 6/6 cirrhosis
	3961	2007-08-06	47	M	1	na	na	na	na	na	14	na	na	1	na	na	na	18/6/06 12106808	2007-10-29	17	20	1	0	0	1	2			The features are typical of a very mildly active chronic hepatitis C infection with a unusual degree of pericentral -chicken wire- fibrosis. SUMMARY: LIVER BIOPSY.- MILD CHRONIC HEPATITIS C.
	3962	2007-12-10	47	M	1	na	na	na	na	na	13	na	na	1	na	na	na	na	2007-10-29	17	20	1	0	0	1	2			Liver biopsy 1/6 fibrosis
	411	2008-01-07	36	M	1	na	na	05/08/2008 186	05/08/2008 41	05/08/2008 209	5/08/08 9	5/08/08 82	65	3a	na	5/8/08 82	5/8/08 12.9	7/1/08 1234860	2007-11-18	na	14	2	1	0	2	5			The overall appearances are consistent with chronic Hepatitis C with mild fibrosis. SUMMARY: CHRONIC HEPATITIS C
	413	2007-08-06	45	M	1	na	na	15/9/08 51	15/9/08 46	15/9/08 155	15/09/2008 8	15/9/08 78	25	1a	na	15/9/08 312	15/9/08 12.4	6/8/07 53224	2006-02-28	9	15	1	1	0	0	2			Liver biopsy 1/6 fibrosis at time of sampling and 4 years before. SUMMARY: CHRONIC HEPATITIS, CONSISTENT WITH HEPATITIS C VIRUS INFECTION
	141	2008-01-21	29	M	2	na	na	24/06/2008 50	24/06/2008 44	24/06/2008 229	24/6/08 11	24/06/2008 89	25	1a	na	24/06/2008 300	24/06/2008 12.3	27/1/12 14104268	2007-06-13	10	7	1	0	0	1	2			The appearances are of a chronic hepatitis with mild inflammation and fibrosis. No specific features are identified but the changes are entirely consistent with hepatitis C virus infection. SUMMARY: LIVER BIOPSY - CHRONIC HEPATITIS, MILD INFLAMMATION AND FIBROSIS CONSISTENT WITH HEPATITIS C VIRUS INFECTION
	388	2008-02-25	36	M	2	na	na	10/01/2009 14	10/01/2009 35	10/01/2009 143	10/1/09 13	10/01/2009 84	na	1a	na	10/01/2009 513	10/01/2009 13.5	14/5/07 15151233	2008-03-10	na	5 & 2	1	0	0	0	1			The liver shows minimal portal tract fibrosis and inflammation. These changes are consistent with hepatitis C virus infection. SUMMARY: LIVER BIOPSY - CHRONIC HEPATITIS, MILD FIBROSIS AND INFLAMMATION
	406	2007-07-23	35	M	2	na	na	4/7/08 110	4/7/08 48	4/7/08 205	4/7/08 7	72	167	1b	na	18/11/08 170	18/11/08 13.5	25/4/07 23201578	2007-10-03	14	15	2	2	0	1	5			Chronic hepatitis, mild to moderate inflammation and fibrosis, consistent with hepatitis C virus infection
	4071	2007-07-23	54	M	2	na	na	18/5/09 214	18/5/09 45	18/5/09 206	18/5/09 23	18/7/11 85	69	3a	na	18/8/09 152	17/5/10 13.9	12/11/07 4390022	2007-08-08	12	18	2	2	0	1	5			Chronic hepatitis with stage 2 fibrosis and mild activity consistent with chronic HCV infection
	4072	2008-05-12	55	M	2	na	na	18/05/2009 214	18/05/2009 45	18/05/2009 206	18/5/09 16	na	69	3a	na	18/05/2009 152	17/05/10 13.9	12/11/07 4390022	2007-08-08	12	18	2	2	0	1	5			The features are those of chronic hepatitis with stage 2 fibrosis and mild activity. The appearances are consistent with chronic HCV infection. SUMMARY: LIVER BIOPSY: CHRONIC HEPATITIS WITH STAGE 2 FIBROSIS AND MILD ACTIVITY CONSISTENT WITH CHRONIC HCV INFECTION
	419	2007-10-01	37	M	2	na	na	16/6/08 40	16/6/08 39	16/6/08 141	16/6/08 15	na	30	1a	na	16/6/08 237	na	na	2008-03-13	14	15, 6 & 5	2	1	0	1	4			The appearances show a chronic hepatitis with a mild to moderate degree of fibrosis and inflammation. There are no specific diagnostic features but the changes are consistent with hepatitis C virus infection. There is no evidence of cirrhosis. SUMMARY: LIVER BIOPSY - CHRONIC HEPATITIS WITH MILD TO MODERATE FIBROSIS AND CONTINUING INFLAMMATORY ACTIVITY.
	426	2007-11-12	33	M	2	na	na	3/4/08 47	3/4/08 46	3/4/08 143	3/4/08 11	28/5/08 85	13	na	na	3/4/08 193	na	12/11/07 2190262	2007-12-05	17	na	2	2	0	1	5			The findings are consistent with chronic hepatitis C infection with mild fibrosis and lobulitis, but severe steatosis. SUMMARY: LIVER BIOPSY.- CHRONIC HEPATITIS C. SEVERE STEATOSIS
	439	2008-03-31	36	M	2	na	na	24/11/2008 63	24/11/2008 46	24/11/2008 155	24/11/08 7	24/11/2008 97	na	1a	na	24/11/2008 244	24/11/2008 12.1	24/11/2008 14900600	2007-06-29	na	17 & 10	2	1	0	1	4			The appearances are of chronic hepatitis with mild fibrosis and continuing inflammatory activity. Although non-specific the change is entirely consistent with Hepatitis C virus infection. SUMMARY: LIVER BIOPSY - CHRONIC HEPATITIS, MILD FIBROSIS AND CONTINUED ACTIVITY, CONSISTENT WITH HEPATITIS C VIRUS INFECTION
	449	2008-05-19	67	M	2	na	na	09/06/2008 120	09/06/2008 45	09/06/2008 173	9/6/08 18	na	86	1b	na	31/7/08 292	31/7/08 12.9	14/4/08 1436358	2008-08-07	8	11 & 3	2	1	0	1	4			The appearances are of non-specific chronic hepatitis. No specific aetiology can be identified. SUMMARY: LIVER BIOPSY - NON-SPECIFIC CHRONIC HEPATITIS WITH FIBROSIS
	298	2008-07-28	57	M	3	na	na	2009-03-16	16/03/2009 47	16/3/09 230	16/3/09 18	16/9/09 57	135	3	na	16/3/09 205	16/3/09 12.8	na	2006-10-04	20	13 & 13	2	1	0	1	4			The liver shows moderate fibrosis with relatively mild inflammatory activity. The changes are those of chronic hepatitis and would be entirely in keeping with hepatitis C virus infection. However the presence of moderate fatty change and Mallory bodies raises the possibility of alcoholic steatohepatitis. This biopsy has been compared to the previous biopsy and shows progression of the disease wit…
	417	2007-12-17	49	M	3	na	na	23/6/08 31	23/6/08 43	23/6/08 204	23/6/08 7	23/6/08 85	35	1a/b	na	23/6/08 234	23/6/08 10.7	23/6/08 6329247	2007-10-16	10	11	2	1	0	1	4			The liver shows chronic hepatitis with no specific feature. However the changes are entirely consistent with hepatitis C virus infection. SUMMARY: LIVER BIOPSY - CHRONIC HEPATITIS, MODERATE INFLAMMATION AND FIBROSIS, CONSISTENT WITH HEPATITIS C VIRUS INFECTION
	441	2008-03-31	42	M	3	na	na	02/12/2008 164	02/12/2008 42	02/12/2008 182	2/12/08 8	02/12/2008 109	96	1a	na	10/07/08 210	15/07/2008 14.3	7/1/08 26830	2008-07-15	13	14	2	1	0	0	3			The histological appearance is that of chronic hepatitis with mild fibrosis and mild inflammatory activity. This is consistent with viral hepatitis C. SUMMARY: LIVER BIOPSY - CHRONIC HEPATITIS, MILD FIBROSIS, MILD ACTIVITY
	465	2008-07-07	49	F	3	na	na	07/07/2008 115	07/07/2008 43	07/07/2008 163	7/7/08 13	07/07/2008 75	56	1a	na	07/07/2008 212	07/07/2008 11.9	12/5/08 518558	2008-09-26	14	19	2	1	0	2	5			The appearances are consistent with chronic hepatitis C infection with superimposed alcohol induced liver damage or non-alcoholic steatohepatitis if alcoholic aetiology can be excluded. SUMMARY: LIVER BIOPSY: HEPATITIS C AND FEATURES SUGGESTIVE OF ALCOHOLIC STEATOHEPATITIS
	472	2008-08-29	30	M	3	na	na	29/08/2008 31	29/08/2008 48	29/08/2008 190	29/8/08 9	29/08/2008 76	na	3a	na	29/08/2008 344	29/08/2008 11.8	29/08/2008 1074258	2008-06-19	15	22 & 17	3	1	0	1	5			Liver biopsy - chronic hepatitis C. Ishak stage 3, grade 5.
	143	2007-07-23	52	M	5	na	na	04/08/2008 37	04/08/2008 40	04/08/2008 241	4/8/08 25	04/08/2008 76	167	na	na	4/8/08 54	8/9/08 14.0	4/4/05 -ve	2004-08-28	19	18 & 16	2	2	0	2	6			Liver biopsy 5/6 fibrosis
	391	2007-12-03	39	M	5	na	na	2/6/08 154	2/6/08 43	2/6/08 242	2/6/08 16	2/6/08 91	93	4	na	2/6/08 126	2/6/08 13.1	21/12/06 164294	2006-05-04	12	17	2	1	0	2	5			The features are of a severely fibrotic liver although it is probably not yet a fully established cirrhosis. There is a moderate amount of inflammatory activity and overall the appearances are consistent with hepatitis C virus infection. The presence of nuclear vacuoles is unusual and suggests that diabetes mellitus should be excluded. The presence of possible Mallory bodies also suggests that al…
	418	2007-09-17	51	M	5	na	na	23/6/08 68	23/6/08 46	23/6/08 154	23/06/08 32	23/6/08 103	89	na	na	23/6/08 234	23/6/08 11.7	no micro at JR	Clincally pre-cirrhotic	na	na	na	na	na	na	na			No biopsy done.
	422	2008-04-28	50	F	5	na	na	28/04/2008 61	28/04/2008 43	28/04/2008 190	28/4/08 5	28/04/2008 82	na	3a	na	28/04/2008 193	28/04/2008 12.1	24/8/07 700836	2006-10-05	15	15	2	2	1	2	7			This liver shows advanced portal fibrosis just short of established cirrhosis. There is a dense lymphoplasmacytic portal infiltrate with interface hepatitis. The appearances are those of a chronic hepatitis with advanced fibrosis and moderate activity consistent with Hepatitis C infection. SUMMARY: LIVER BIOPSY - CHRONIC HEPATITIS WITH ADVANCED FIBROSIS. HEPATITIS C INFECTION
	286	2007-07-23	65	F	6	na	na	1/4/08 15	1/4/08 29	1/4/08 224	1/4/08 27	1/4/08 101	31	4c/d	55/8/08 1.2	1/4/08 62	1/4/08 15.6	25/4/05 +ve	Clinically cirrhotic	na	na	na	na	na	na	na	9	A	No biopsy done. Variceal banding.
	292	2008-02-04	48	M	6	na	na	11/8/08 22	11/8/08 44	11/8/8 130	11/8/8 24	na	102	1	na	11/08/08 70	na	4/2/08 not detected	2005-02-25	na	8	2	2	0	1	5	na	A	The liver shows an established cirrhosis associated with chronic septal inflammation, slightly unusual for a background of alcoholic liver disease. SUMMARY: LIVER BIOPSY. CIRRHOSIS. Patient had variceal bleed 8 months before sampling.
	306	2008-03-31	54	M	6	na	na	16/07/2008 64	16/07/2008 36	16/07/2008 297	16/7/08 27	16/07/2008 93	151	1	na	citrated platelet count 26/1/09 78	29/9/08 14.4	na	2008-02-18	na	8 & 9	2	2	0	2	6	10	A	The features are those of established cirrhosis with moderate ongoing activity. The changes are entirely consistent with Hepatitis C infection. There is no evidence of malignancy. SUMMARY: LIVER CORE BIOPSIES. CHRONIC HEPATITIS C INFECTION WITH ESTABLISHED CIRRHOSIS & ONGOING ACTIVITY
	309	2008-03-10	46	F	6	na	na	15/9/08 131	15/6/08 42	15/09/2008 224	15/9/08 11	na	116	3a	na	16/3/09 78	16/3/09 13.6	17/7/11 2082879	2008-01-30	na	14	2	2	0	2	6	na	A	The liver biopsy sampled shows no evidence of dysplasia or malignancy. The features of early cirrhosis with a background of portal inflammation are in keeping with chronic Hepatitis C infection. SUMMARY: LIVER BIOPSY.- CHRONIC HEPATITIS C AND EARLY CIRRHOSIS.
			Average 47																	Average 12.7	Average 12.3
